# Supplementary material for: SARS-CoV-2 and Epstein–Barr Virus-like Particles Associate and Fuse with Extracellular Vesicles in Virus Neutralization Tests
Source: Biomedicines. 2023 Oct 25;11(11):2892. doi: 10.3390/biomedicines11112892 (PMC10669694; doi:10.3390/biomedicines11112892)
Supplement: Supplementary file 1 [file biomedicines-11-02892-s001.zip]

Archive with 1 entries (1 files):
- biomedicines-2672928-supplementary.pdf
